# Supplementary material for: Association Between Polygenic Risk Scores and Treatment Response to Antidepressants, Benzodiazepines, and Antihistamines in Anxiety and Depression
Source: Biol Psychiatry Glob Open Sci. 2025 Feb 18;5(3):100470. doi: 10.1016/j.bpsgos.2025.100470 (PMC11985105; doi:10.1016/j.bpsgos.2025.100470)
Supplement: Tables S1–S3 [file mmc1.xlsx]

## Sheet: Table S1
	Antidep_only vs. Multitherapy						Antidep_only_dep vs. Multi_med_dep						Antidep_only_anx vs. Multi_med_anx						Antidep_only_anx_dep vs. Multitherapy_anx_dep						Antihi_only_anx vs. Multi_med						Antihi_only_anx vs. Multi_med_anx						Benso_only_general vs. Multi_med						Benso_only_anx vs. Multi_med_anx
	R2	AUC					R2	AUC					R2	AUC					R2	AUC					R2	AUC					R2	AUC					R2	AUC					R2	AUC
Baselinemodel	0.0163757	0.558					0.13369	0.718					0.141078	0.691					0.0287108	0.606					0.0258304	0.5836					0.0814582	0.64					0.0484827	0.6509					0.1425	0.692
Medikament ~ sex + age_at_survey + PC1 to PC20
Model with all PRSs included	0.041						0.298						0.455						0.079						0.084						0.231						0.117						0.324
Polygenetic Scores
Covariances = Sex, Age and PC1 to PC20	Antidepressions (0), Multi_med (1) (Antidep for dep and anx, Antidep for only dep, Antidep for only anx, vs. Multi_med_anx_dep, Multi_med_anx, Multi_med_dep)						Antidepressions (0), Multi_med (1)						Antidepressions (0), Multi_med (1)						Antidepressions (0), Multi_med (1)						Antihistamin (0), Multi_med (1)						Antihistamin (0), Multi_med (1)						Bensodiaphine (0), Multi_med (1) (Benso for only dep, Benso for only anx vs. Multi_med_anx, Multi_med_dep)
N	Antidepressions = 555, Multi_med = 1478						Antidep_dep = 347, Multi_med_dep = 71						Antidep_anx = 76, Multi_med_anx = 155						Antidep_anx_dep = 132, Multi_med_anx_dep = 1252						Antihi_anx = 313, Multi_med = 1478						Antihi_anx = 313, Multi_med_anx = 155						Bens_general = 169, Multi_med=1478						Bens_anx = 168, Multi_med_anx = 155
	p	pcorrected	OR	R2	AUC	AUC_dif	p	pcorrected	OR	R2	AUC	AUC_dif	p	pcorrected	OR	R2	AUC	AUC_dif	p	pcorrected	OR	R2	AUC	AUC_dif	p	pcorrected	OR	R2	AUC	AUC_dif	p	pcorrected	OR	R2	AUC	AUC_dif	p	pcorrected	OR	R2	AUC	AUC_dif	p	pcorrected	OR	R2	AUC	AUC_dif
ZPGI_ACTIVITY_single	0.506907	0.935879	0.966122	0.0166917			0.90641	0.90641	0.982781	0.133742			0.00578121	0.138749	0.610656	0.185044	0.715	0.0248	0.829474	0.983054	1.02052	0.0287822			0.0527849	0.316709	0.883944	0.0293343			0.11131	0.445239	0.84849	0.0888413			0.49925	0.866389	1.05838	0.0490553			0.835725	0.977122	0.97471	0.142663
ZPGI_ADHD_single	0.0136443	0.0864737	1.13437	0.0207511	0.567	0.00912465	0.672681	0.850578	0.939733	0.134363			0.0310087	0.487884	1.39818	0.167732	0.7	0.0096	0.664418	0.89313	1.04246	0.0290002			0.552013	0.84752	0.962394	0.0261607			0.934032	0.934032	0.991455	0.081478			0.138408	0.379911	1.13337	0.0512323			0.0840328	0.288113	1.2402	0.154012
ZPGI_ADVENTURE_single	0.578739	0.943491	1.02944	0.016597			0.0983128	0.294938	1.27089	0.144091			0.466765	0.700147	0.887061	0.144022			0.968103	0.986549	0.996164	0.0287133			0.743315	0.940828	0.978861	0.0259304			0.75532	0.863223	1.03512	0.0817389			0.2983	0.650836	1.09274	0.0498418			0.231863	0.556472	1.16528	0.147925
ZPGI_AFB_single	0.180459	0.952472	0.935364	0.0176638			0.693427	0.849828	0.943067	0.134276			0.0269038	0.272242	0.710617	0.168656	0.705	0.0140444	0.226795	0.777583	0.8968	0.0309605			0.287493	0.627256	0.936196	0.026887			0.0804348	0.382409	0.829049	0.0903662			0.356266	0.712532	0.927607	0.0495486			0.0460467	0.176321	0.778613	0.157761	0.705	0.013697
ZPGI_ASTECZRHI_single	0.347653	0.91252	1.04927	0.0170084			0.317716	0.586553	1.15506	0.137478			0.0238833	0.191067	0.68099	0.17029	0.706	0.0152	0.611515	0.863315	1.04852	0.0291076			0.278507	0.642937	0.931383	0.0269287			0.0177556	0.238575	0.764953	0.0979053	0.652	0.0113751	0.275358	0.600781	1.09756	0.0499719			0.622081	0.878231	0.938551	0.14342
ZPGI_ASTHMA_single	0.825481	0.928332	0.988629	0.0164105			0.441012	0.705619	1.11581	0.135933			0.159459	0.5349	0.797091	0.152112			0.247388	0.810563	0.894286	0.0307728			0.659373	0.930879	0.971258	0.0260117			0.189618	0.505647	0.861113	0.0864626			0.57512	0.851058	0.953334	0.048876			0.249731	0.599354	0.866537	0.147545
ZPGI_AUDIT_single	0.282073	0.90937	0.947084	0.0172061			0.801824	0.853675	1.03528	0.133928			0.873067	0.873067	0.975766	0.14122			0.573449	0.853533	0.948615	0.0291989			0.0301518	0.241214	0.869578	0.0302326			0.131619	0.438293	0.844568	0.0880857			0.99493	0.99493	1.00052	0.0484828			0.611918	0.868686	0.938149	0.143474
ZPGI_BMI_single	0.603063	0.935172	1.0271	0.0165696			0.572832	0.808704	0.919305	0.134891			0.216961	0.612878	1.23565	0.149593			0.74737	0.98297	0.969636	0.0288705			0.425491	0.835431	1.05282	0.0264233			0.79375	0.893939	0.972531	0.0816557			0.5662	0.858047	0.952611	0.0488951			0.395285	0.817194	0.901202	0.145242
ZPGI_CANNABIS_single	0.484795	0.92778	1.037	0.016726			0.737616	0.853261	1.04906	0.134114			0.211798	0.509145	1.2248	0.149857			0.623663	0.883658	1.04813	0.0290819			0.7131	0.939051	0.976473	0.0259565			0.816967	0.891662	0.975895	0.0816131			0.077383	0.354364	0.860302	0.0523881			0.12833	0.38499	0.830974	0.151302
ZPGI_CPD_single	0.270674	0.962057	1.0564	0.0172465			0.220885	0.530124	0.848935	0.139383			0.112149	0.513092	1.2695	0.155226			0.350152	0.900945	1.09233	0.0300546			0.101205	0.402606	0.901838	0.0283435			0.683188	0.850957	0.958511	0.0819395			0.265362	0.578972	0.912316	0.0500404			0.819695	0.994276	1.02815	0.142697
ZPGI_CP_single	0.833664	0.932282	0.989599	0.0164073			0.798856	0.839495	1.03531	0.133935			0.15504	0.528763	0.810477	0.152451			0.183122	0.627845	1.13244	0.0314469			0.332935	0.726403	0.940362	0.0267056			0.283603	0.517021	0.89269	0.0847931			0.62471	0.864415	0.960502	0.0487824			0.122172	0.325792	0.82249	0.151643
ZPGI_DEP_single	0.0720803	0.432482	1.09931	0.0187004			0.834416	0.834416	0.970196	0.133855			0.519658	0.779486	1.11452	0.143371			0.919751	0.988253	1.00987	0.0287265			0.0407192	0.244315	1.14477	0.02975			0.604673	0.763797	1.05785	0.082233			0.142722	0.41083	1.13601	0.0511766			0.954366	0.978108	1.00745	0.142512
ZPGI_DPW_single	0.436331	0.909782	0.961526	0.0168102			0.348942	0.644201	1.13993	0.136986			0.469877	0.730476	0.894965	0.143983			0.54648	0.857107	0.945694	0.02927			0.592461	0.888692	0.966927	0.0260977			0.559739	0.707039	0.943196	0.0824416			0.337916	0.675833	0.924295	0.0496325			0.242627	0.582306	0.867913	0.147671
ZPGI_EA_single	0.0903029	0.541817	0.91836	0.0184383			0.975478	0.975478	0.995681	0.133693			0.120259	0.516507	0.793785	0.154512			0.908316	0.976826	1.01075	0.0287312			0.661594	0.924147	0.972499	0.0260093			0.379172	0.585038	0.912917	0.0836994			0.391982	0.781336	0.931717	0.0494032			0.143118	0.381647	0.847257	0.15064
ZPGI_EVERSMOKE_single	0.73883	0.926696	1.01687	0.0164554			0.841846	0.867598	1.02701	0.13384			0.564236	0.825283	1.09236	0.142929			0.700084	0.933445	1.0368	0.0289391			0.373174	0.799499	0.944904	0.0265711			0.602999	0.761683	0.947804	0.082241			0.43196	0.797465	1.06707	0.0492565			0.281345	0.675229	1.13251	0.146915
ZPGI_EXTRA_single	0.772537	0.921225	0.985571	0.0164356			0.792878	0.864958	1.03747	0.13395			0.548351	0.791205	1.10064	0.143074			0.381419	0.883646	0.922325	0.0298862			0.271656	0.592704	0.932059	0.026958			0.703465	0.8858	0.959186	0.0818769			0.364785	0.708602	0.926848	0.04951			0.912677	0.986785	0.986117	0.142546
ZPGI_FAMSAT_single	0.069027	0.414162	0.911534	0.0187536			0.286875	0.529615	0.861031	0.13798			0.304658	0.562445	0.856377	0.146938			0.763991	0.982553	0.972259	0.0288496			0.359729	0.784863	1.05923	0.0266139			0.33255	0.570086	1.10288	0.0841733			0.821776	0.871484	0.981504	0.0485463			0.964654	0.980053	1.00545	0.142508
ZPGI_FRIENDSAT_single	0.72787	0.930676	0.982588	0.0164625			0.433278	0.693244	0.894174	0.136018			0.143719	0.488108	0.777766	0.153125			0.352174	0.885892	1.08882	0.030038			0.90236	0.947215	0.992246	0.0258444			0.458084	0.616797	1.0815	0.083047			0.261177	0.569841	0.909999	0.0500727			0.954421	0.98627	1.00764	0.142512
ZPGI_HAYFEVER_single	0.112448	0.674688	1.08289	0.0181855			0.0798731	0.239619	1.27996	0.145387			0.00595309	0.142874	0.629956	0.184923	0.71	0.0192	0.298808	0.819156	1.10093	0.0303765			0.3207	0.699708	0.937295	0.0267515			0.00767012	0.182167	0.74201	0.102266	0.661	0.0207481	0.215402	0.516964	1.11162	0.0504074			0.363697	0.793521	0.887091	0.14563
ZPGI_HEIGHT_single	0.833828	0.941304	0.989586	0.0164072			0.288798	0.621858	0.863762	0.137977			0.508846	0.763269	1.10885	0.143502			0.466433	0.875054	0.935306	0.0295282			0.557406	0.8704	0.963283	0.0261518			0.799077	0.881593	1.02656	0.0816454			0.153061	0.459182	1.1296	0.0510393			0.27618	0.605863	1.1445	0.147009
ZPGI_HIGHMATH_single	0.171992	0.8655	0.933016	0.0177162			0.886578	0.886578	0.980453	0.133766			0.38479	0.659639	0.873579	0.145281			0.463831	0.897974	0.933274	0.0295385			0.41129	0.81812	0.948223	0.026461			0.201943	0.484564	0.87326	0.0861932			0.798689	0.885303	1.02192	0.0485642			0.420681	0.814554	0.904781	0.144957
ZPGI_LEFTOUT_single	0.423902	0.934443	1.04159	0.0168347			0.723001	0.871075	0.950284	0.134165			0.820365	0.827448	0.966152	0.141364			0.484065	0.874179	1.0685	0.0294651			0.894925	0.953962	1.00857	0.0258467			0.290125	0.535616	1.11936	0.0846916			0.572217	0.838922	0.953855	0.0488824			0.389166	0.806066	1.11622	0.145311
ZPGI_MENARCHE_single	0.815375	0.929337	1.01208	0.0164148			0.572703	0.808522	1.08759	0.13489			0.132861	0.549899	0.784962	0.153633			0.538025	0.857965	1.05948	0.0292948			0.133049	0.416386	0.908283	0.0279368			0.241337	0.523134	0.884837	0.0854527			0.335986	0.671973	0.920852	0.0496416			0.407839	0.808787	0.895841	0.145096
ZPGI_MIGRAINE_single	0.757731	0.923406	0.983829	0.0164439			0.0121751	0.0677638	0.674985	0.158217	0.727	0.00961908	0.524994	0.78749	1.11908	0.143323			0.400667	0.876524	1.08475	0.0298011			0.952956	0.969033	0.996131	0.0258336			0.929748	0.929748	1.00959	0.0814807			0.259177	0.576687	1.10472	0.0500833			0.284919	0.683805	1.15137	0.146845
ZPGI_MORNING_single	0.0745864	0.447518	0.908839	0.018659			0.835708	0.852946	1.03337	0.133852			0.072455	0.549745	0.745282	0.159271			0.423647	0.859857	1.08191	0.0296972			0.0746807	0.448084	0.88652	0.0287976			0.205054	0.49213	0.866928	0.0861291			0.652594	0.886916	1.04132	0.0487367			0.549479	0.819224	1.08583	0.14386
ZPGI_NARCIS_single	0.727256	0.931155	0.982365	0.0164629			0.325773	0.595215	1.1507	0.137365			0.897062	0.897062	0.98079	0.141171			0.932762	0.986552	0.992097	0.0287218			0.849192	0.963323	0.98795	0.0258641			0.916128	0.916128	1.0109	0.0814902			0.922968	0.963097	1.00792	0.0484944			0.690837	0.975299	1.04654	0.143099
ZPGI_NEARSIGHTED_single	0.633829	0.93712	0.975164	0.0165385			0.281727	0.520112	1.16919	0.138074			0.348971	0.644253	0.863276	0.145962			0.463495	0.892383	0.930542	0.0295384			0.605163	0.907744	1.03511	0.0260798			0.740356	0.871767	0.963159	0.0817756			0.939192	0.976107	0.993409	0.04849			0.322957	0.704633	0.881771	0.146206
ZPGI_NEBwomen_single	0.702671	0.925984	0.980335	0.0164802			0.0858617	0.257585	0.776524	0.145005			0.401413	0.688136	1.14138	0.144993			0.872119	0.988996	0.984703	0.0287507			0.854255	0.947853	0.988293	0.0258619			0.401571	0.590145	1.09322	0.0834953			0.164754	0.439344	1.1278	0.0509084			0.0671459	0.230215	1.26664	0.155318
ZPGI_NEURO_single	0.439816	0.923611	1.0401	0.0168036			0.289431	0.579999	1.15945	0.137947			0.186394	0.522359	0.813408	0.150976			0.813152	0.974931	1.02261	0.0287967			0.347853	0.758953	1.06083	0.0266518			0.688938	0.844569	0.960324	0.0819212			0.860649	0.898068	1.01487	0.0485213			0.527679	0.859081	0.927914	0.144009
ZPGI_OPEN_single	0.469745	0.952475	1.03823	0.0167506			0.942418	0.942418	1.01062	0.133709			0.879628	0.879628	1.02528	0.141205			0.402612	0.861282	1.08136	0.0297885			0.407078	0.762331	0.947278	0.0264723			0.472322	0.596617	0.928503	0.0829529			0.182519	0.466437	0.89214	0.0507159			0.340212	0.742282	0.881323	0.14595
ZPGI_READING_single	0.326252	0.949809	0.953238	0.017067			0.579438	0.795524	1.07746	0.134848			0.296993	0.548295	0.859295	0.14714			0.593626	0.857085	0.953388	0.0291485			0.399556	0.819021	0.949383	0.0264924			0.399111	0.638578	0.917389	0.0835171			0.426139	0.786719	0.937375	0.0492749			0.569886	0.849732	0.93085	0.143724
ZPGI_RELIGATT_single	0.407898	0.939509	0.958171	0.016867			0.161267	0.430046	1.24682	0.141122			0.0210708	0.252849	0.696346	0.17123	0.713	0.0224	0.620588	0.861881	1.04712	0.029088			0.14715	0.44145	1.09936	0.0277937			0.657358	0.830347	1.04848	0.0820268			0.493166	0.831332	1.05975	0.049071			0.456067	0.813181	0.909858	0.144607
ZPGI_RISK_single	0.66192	0.928505	1.02267	0.0165128			0.858895	0.86309	0.975382	0.133809			0.157254	0.555902	1.26281	0.152348			0.973463	0.987468	1.00316	0.0287125			0.677584	0.941619	0.973267	0.0259918			0.699721	0.845553	1.04337	0.0818885			0.0181103	0.108662	1.22472	0.0554964	0.6595	0.00862873	0.0234749	0.13209	1.34865	0.162162	0.704	0.0118384
ZPGI_SELFHEALTH_single	0.0536926	0.322156	0.907612	0.01905			0.466406	0.746249	0.89771	0.135698			0.00551972	0.132473	0.621342	0.185029	0.717	0.0261333	0.329181	0.844775	1.09347	0.0301786			0.961145	0.966837	0.99684	0.0258326			0.392951	0.605373	0.907559	0.08357			0.649759	0.862995	1.03858	0.048741			0.42873	0.781824	0.909641	0.144873
ZPGI_SELFMATH_single	0.238194	0.937404	0.939514	0.0173748			0.770035	0.870413	0.957964	0.134012			0.379946	0.651336	0.869955	0.145385			0.786689	0.987518	0.973599	0.0288235			0.117305	0.406068	0.900117	0.0281217			0.305579	0.565142	0.893983	0.0845096			0.900958	0.94013	1.01089	0.0485021			0.979918	0.980181	0.996812	0.142502
ZPGI_SWB_single	0.432741	0.949475	0.960658	0.0168172			0.948286	0.948286	0.990602	0.133705			0.277929	0.52666	0.850866	0.147619			0.972157	0.989172	0.996687	0.0287127			0.0560545	0.336327	0.884035	0.0292372			0.59523	0.751869	0.944207	0.0822746			0.973939	0.981078	0.99726	0.0484841			0.755393	0.982615	1.03828	0.142868
Zgad21_impute	0.871204	0.966593	0.991386	0.0167165			0.362005	0.62058	0.875732	0.136769			0.456713	0.688066	1.12856	0.143835			0.146082	0.631346	0.865652	0.0318923			0.0553464	0.332078	1.14065	0.0288784			0.091855	0.36742	1.21448	0.0887274			0.145154	0.387078	1.13971	0.0525231			0.1634	0.435733	1.20139	0.150014
ZLADmeta_impute	0.890797	0.963039	1.00706	0.0167389			0.0793232	0.270867	0.764017	0.145339			0.847018	0.923189	1.03041	0.140919			0.586038	0.848958	1.05195	0.0290948			0.000556189	0.00667427	1.25128	0.0367444	0.6076	0.0240325	0.0326642	0.261314	1.26143	0.0937575	0.652	0.011984	0.464046	0.795508	1.06334	0.0504625			0.75103	0.957337	1.03899	0.142978
Zphq27_impute	0.33344	0.95783	1.05253	0.0173717			0.35641	0.610989	0.871602	0.136841			0.136174	0.50503	1.27728	0.153316			0.862379	0.983539	1.01697	0.0286761			0.075039	0.40388	1.12515	0.0284145			0.312887	0.536378	1.11193	0.0833432			0.00362834	0.0290267	1.29402	0.0606271	0.6639	0.0130735	0.0412363	0.164945	1.29512	0.158577	0.7	0.00828271
ZSCZ_impute	0.199683	0.958479	1.07064	0.0178825			0.948436	0.948436	1.00949	0.133624			0.422509	0.676014	1.145	0.144338			0.337761	0.840921	1.09769	0.0300491			0.00168816	0.020258	1.23678	0.0347387	0.5991	0.0154973	0.00105795	0.0253907	1.45726	0.112519	0.661	0.0203339	0.279259	0.609293	1.09932	0.0513249			0.0105962	0.0635775	1.41963	0.168022	0.71	0.0182421
ZMDD_impute	0.723294	0.969569	0.981939	0.016872			0.340487	0.617854	0.877848	0.137059			0.33001	0.610069	0.847965	0.146089			0.762831	0.96551	0.971867	0.0288891			0.00386313	0.0463575	1.20833	0.0334088	0.5959	0.0122804	0.159547	0.428173	1.17084	0.086546			0.413344	0.763096	1.0725	0.0508015			0.575417	0.863126	1.07665	0.143786
ZNEURO_impute	0.599279	0.963727	1.0284	0.0168962			0.85726	0.85726	0.974014	0.133731			0.305657	0.564291	0.848347	0.14668			0.623016	0.879552	1.04951	0.0290014			0.156875	0.453208	1.09836	0.0273084			0.949637	0.953263	0.993174	0.0803926			0.918439	0.958371	1.00895	0.049863			0.49715	0.875516	0.91953	0.144348

## Sheet: Table S2
Variable	Antihistamine Group				Benzodiazepine Group				Antidepressants Group
	p-value	pcorrected	Odds Ratio	R2	p-value	pcorrected	Odds Ratio	R2	p-value	pcorrected	Odds Ratio	R2
ZPGI_ACTIVITY_single	0.033616	0.201696	0.876083	0.0305052	0.557667	0.892268	1.04895	0.0443983	0.345192	0.560937	0.951642	0.304947
ZPGI_ADHD_single	0.561851	0.749134	0.96436	0.0272158	0.126874	0.338331	1.1347	0.0465501	0.0996663	0.267668	1.08963	0.305742
ZPGI_ADVENTURE_single	0.849167	0.90985	0.987974	0.0269792	0.233897	0.467794	1.10504	0.0455674	0.45067	0.711784	1.04128	0.304808
ZPGI_AFB_single	0.205952	0.462261	0.926587	0.0282094	0.325093	0.650187	0.924168	0.0450736	0.0172186	0.0895368	0.88575	0.307029
ZPGI_ASTECZRHI_single	0.115604	0.308276	0.90476	0.0289083	0.397065	0.733043	1.07315	0.0448013	0.930327	0.930327	0.995449	0.304563
ZPGI_ASTHMA_single	0.540765	0.757812	0.961278	0.0272452	0.521015	0.871497	0.947297	0.0444714	0.249547	0.432548	0.940485	0.305137
ZPGI_AUDIT_single	0.0375948	0.195831	0.877608	0.0303542	0.960976	0.986293	1.00402	0.0440278	0.625531	0.795678	0.974946	0.304663
ZPGI_BMI_single	0.46848	0.704116	1.04715	0.0273645	0.47081	0.807103	0.941313	0.0445895	0.949237	0.949237	1.00341	0.304561
ZPGI_CANNABIS_single	0.706393	0.870745	0.976165	0.0270624	0.0754062	0.306916	0.859236	0.0474471	0.255834	0.443445	1.06343	0.305123
ZPGI_CPD_single	0.0715818	0.295819	0.89675	0.0295137	0.226466	0.491793	0.908045	0.0456161	0.314168	0.510523	1.05191	0.305001
ZPGI_CP_single	0.177421	0.461885	0.919918	0.0283828	0.51387	0.880919	0.948603	0.044487	0.512496	0.768953	1.03382	0.304746
ZPGI_DEP_single	0.0915515	0.315189	1.11428	0.0291939	0.247801	0.540658	1.10357	0.0454739	0.894295	0.894295	0.992872	0.304567
ZPGI_DPW_single	0.618135	0.82418	0.970317	0.0271461	0.399562	0.737652	0.934822	0.044793	0.714716	0.789243	0.981605	0.304618
ZPGI_EA_single	0.437483	0.662995	0.953159	0.0274258	0.338593	0.677187	0.924814	0.0450212	0.388493	0.631301	0.957083	0.304884
ZPGI_EVERSMOKE_single	0.387394	0.680391	0.948413	0.0275391	0.40057	0.739513	1.07046	0.0447917	0.429245	0.697524	1.0408	0.304832
ZPGI_EXTRA_single	0.346911	0.657645	0.942838	0.0276469	0.438807	0.75224	0.938059	0.0446746	0.781769	0.81304	0.985845	0.304593
ZPGI_FAMSAT_single	0.270841	0.541683	1.07013	0.0279055	0.816379	0.949256	0.981163	0.0440837	0.234613	0.406663	0.939714	0.305175
ZPGI_FRIENDSAT_single	0.893501	0.905916	0.991585	0.0269649	0.226682	0.540843	0.903223	0.0456183	0.772805	0.803717	1.01541	0.304596
ZPGI_HAYFEVER_single	0.127071	0.338857	0.908159	0.0287863	0.341332	0.682664	1.08235	0.0450072	0.487507	0.755715	1.03603	0.30477
ZPGI_HEIGHT_single	0.541496	0.759069	0.962802	0.0272444	0.161035	0.442012	1.12503	0.0461527	0.246442	0.427166	0.942727	0.305145
ZPGI_HIGHMATH_single	0.289754	0.579507	0.935739	0.0278339	0.855366	0.937031	1.01533	0.0440613	0.205274	0.381222	0.937187	0.305259
ZPGI_LEFTOUT_single	0.809801	0.90627	1.01516	0.0269964	0.685771	0.933048	0.967658	0.0442028	0.531653	0.813116	1.03286	0.30473
ZPGI_MENARCHE_single	0.114712	0.344373	0.906023	0.0289079	0.303668	0.607336	0.917433	0.0451712	0.845658	0.8592	1.01031	0.304576
ZPGI_MIGRAINE_single	0.672781	0.85081	0.973259	0.0270912	0.338852	0.677703	1.08635	0.0450195	0.450341	0.731804	0.960165	0.304808
ZPGI_MORNING_single	0.0679201	0.326016	0.885552	0.029574	0.629524	0.914584	1.04434	0.0442776	0.93042	0.93042	1.00488	0.304563
ZPGI_NARCIS_single	0.890898	0.89836	1.00851	0.0269656	0.722349	0.924319	1.02866	0.0441621	0.485879	0.743109	1.03651	0.304771
ZPGI_NEARSIGHTED_single	0.64005	0.8534	1.03102	0.0271229	0.944353	0.985411	0.994072	0.0440305	0.422659	0.686821	0.957389	0.30484
ZPGI_NEBwomen_single	0.922439	0.922439	0.993958	0.0269582	0.155833	0.415555	1.12821	0.0462153	0.564863	0.780073	0.969909	0.304704
ZPGI_NEURO_single	0.520434	0.734731	1.0397	0.0272753	0.977719	0.988598	1.0023	0.0440261	0.891335	0.891335	1.00705	0.304568
ZPGI_OPEN_single	0.31122	0.62244	0.93707	0.0277587	0.140616	0.409513	0.883142	0.0463879	0.383129	0.622585	1.04729	0.304891
ZPGI_READING_single	0.541065	0.733731	0.964196	0.0272447	0.457288	0.783922	0.942801	0.0446234	0.551053	0.790161	0.970929	0.304714
ZPGI_RELIGATT_single	0.180292	0.480778	1.08999	0.0283655	0.522925	0.896443	1.05512	0.0444679	0.92973	0.92973	1.00471	0.304563
ZPGI_RISK_single	0.719101	0.884353	0.977519	0.0270526	0.0165511	0.0993069	1.22344	0.0502716	0.619686	0.814825	1.02624	0.304667
ZPGI_SELFHEALTH_single	0.754635	0.891328	0.98047	0.0270277	0.769962	0.939442	1.02449	0.044118	0.400605	0.650983	0.957714	0.304867
ZPGI_SELFMATH_single	0.087387	0.324468	0.893938	0.0292521	0.87666	0.939661	1.01346	0.0440514	0.280194	0.48567	0.943306	0.305068
ZPGI_SWB_single	0.0617858	0.296572	0.889041	0.0296955	0.907393	0.946845	1.00972	0.0440399	0.77134	0.802194	0.984763	0.304596
Zgad21_impute	0.0431795	0.249015	1.14603	0.0300335	0.14261	0.380292	1.13994	0.0473326	0.0776203	0.252266	0.907764	0.306162
ZLADmeta_impute	0.000942218	0.0113066	1.22937	0.0355142	0.585851	0.937362	1.04563	0.0452764	0.854918	0.854918	0.990527	0.304794
Zphq27_impute	0.0836026	0.334411	1.1198	0.0291759	0.00474323	0.0290079	1.28281	0.0538065	0.60538	0.822679	1.02853	0.304916
ZSCZ_impute	0.000675133	0.00810159	1.25465	0.0359876	0.197959	0.483064	1.1175	0.0467974	0.111217	0.265518	1.09167	0.30591
ZMDD_impute	0.00914126	0.0957631	1.17885	0.0321525	0.48664	0.790206	1.06002	0.0456113	0.118037	0.270251	0.921749	0.305901
ZNEURO_impute	0.274635	0.549269	1.07205	0.0277397	0.947803	0.947803	0.994479	0.0449937	0.791485	0.823144	0.985887	0.30483

## Sheet: Table S3
	Antidep_only vs. Multitherapy												Antihi_only_anx vs. Multi_med												Benso_only_general vs. Multi_med
	Male (1)						Female (2)						Male (1)						Female (2)						Male (1)						Female (2)
	R2	AUC					R2	AUC					R2	AUC					R2	AUC					R2	AUC					R2	AUC
Baselinemodel	0.0817597	0.6408					0.0210102	0.562					0.0978404	0.6687					0.0315973	0.5882					0.153435	0.7569					0.0632588	0.6811
Medikament ~ sex + age_at_survey + PC1 to PC20
Model with all PRSs included	0.16915						0.0619497						0.345358						0.109182						0.369868						0.143903
Polygenetic Scores
Covariances = Sex, Age and PC1 to PC20	Antidepressions (0), Multi_med (1) (Antidep for dep and anx, Antidep for only dep, Antidep for only anx, vs. Multi_med_anx_dep, Multi_med_anx, Multi_med_dep)						Antidepressions (0), Multi_med (1) (Antidep for dep and anx, Antidep for only dep, Antidep for only anx, vs. Multi_med_anx_dep, Multi_med_anx, Multi_med_dep)						Antihistamin (0), Multi_med (1)						Antihistamin (0), Multi_med (1)						Bensodiaphine (0), Multi_med (1) (Benso for only dep, Benso for only anx vs. Multi_med_anx, Multi_med_dep)						Bensodiaphine (0), Multi_med (1) (Benso for only dep, Benso for only anx vs. Multi_med_anx, Multi_med_dep)
N	Antidepressions = 151, Multi_med =390						Antidepressions = 404, Multi_med = 1,088						Antihi_anx = 82, Multi_med = 390						Antihi_anx = 231, Multi_med = 1,088						Bens_general = 41, Multi_med=390						Bens_general = 128, Multi_med=1,088
	p	pcorrected	OR	R2	AUC	AUC_dif	p	pcorrected	OR	R2	AUC	AUC_dif	p	pcorrected	OR	R2	AUC	AUC_dif	p	pcorrected	OR	R2	AUC	AUC_dif	p	pcorrected	OR	R2	AUC	AUC_dif	p	pcorrected	OR	R2	AUC	AUC_dif
ZPGI_ACTIVITY_single	0.661904	0.96918	1.04868	0.0822516			0.200652	0.785061	0.925307	0.0226095			0.00244038	0.0561287	0.652899	0.12989			0.498288	0.818616	0.951336	0.0321744			0.736714	0.806878	1.0669	0.153964			0.60899	0.939014	1.05062	0.0636957
ZPGI_ADHD_single	0.11248	0.287449	1.17017	0.0882762			0.019633	0.150519	1.15379	0.0263291			0.533453	0.876387	0.92576	0.099168			0.791265	0.916949	0.979898	0.0316855			0.694904	0.792784	1.06648	0.154156			0.209979	0.439047	1.13318	0.0658739
ZPGI_ADVENTURE_single	0.293684	0.675473	0.889066	0.0845935			0.374962	0.816509	1.05494	0.0217792			0.659584	0.948152	0.939496	0.0985056			0.942954	0.969914	0.994645	0.0316038			0.405512	0.666198	1.1725	0.156666			0.555037	0.92416	1.05952	0.0638415
ZPGI_AFB_single	0.202251	0.465178	0.878352	0.0859523			0.399003	0.798287	0.951419	0.0217041			0.786964	0.96982	0.964784	0.098091			0.440822	0.727651	0.945528	0.032345			0.367026	0.602971	1.17119	0.157256			0.100272	0.287942	0.855869	0.0677753
ZPGI_ASTECZRHI_single	0.439572	0.946718	0.926622	0.0832938			0.0905453	0.694181	1.10915	0.0238032			0.96022	0.980682	1.00662	0.0978489			0.244025	0.549316	0.913731	0.0333083			0.372875	0.600188	1.17316	0.157164			0.34637	0.724229	1.09878	0.0647365
ZPGI_ASTHMA_single	0.196963	0.453015	0.871789	0.0860409			0.4559	0.806206	1.04644	0.0215527			0.981901	0.981901	0.996733	0.0978421			0.929844	0.97211	0.993327	0.0316071			0.580358	0.807975	0.902437	0.154861			0.883331	0.976392	0.985673	0.0632948
ZPGI_AUDIT_single	0.427861	0.930068	0.922166	0.0833768			0.399464	0.80399	0.951147	0.0217026			0.264302	0.83422	0.860049	0.102155			0.0526836	0.302931	0.865447	0.036328			0.803597	0.88013	1.04485	0.153724			0.759829	0.977449	0.970954	0.0634148
ZPGI_BMI_single	0.800065	0.99757	0.974852	0.0819245			0.410907	0.806566	1.05109	0.0216695			0.103403	0.396377	0.803981	0.106986			0.0540808	0.332133	1.15637	0.0362688			0.175425	0.366797	0.779743	0.16202			0.629154	0.957114	1.04816	0.0636479
ZPGI_CANNABIS_single	0.499202	0.9527	0.932368	0.0829327			0.179448	0.812137	1.087	0.0227727			0.459378	0.820907	1.1051	0.0997202			0.443055	0.727875	0.943645	0.0323359			0.286867	0.547281	0.818956	0.158748			0.159423	0.333339	0.870378	0.0665569
ZPGI_CPD_single	0.766488	0.98202	1.03081	0.0819862			0.134817	0.791256	1.09142	0.0231943			0.0949787	0.364085	0.786173	0.107517			0.428766	0.704401	0.944319	0.0323848			0.109433	0.279661	0.743867	0.1657			0.600916	0.933594	0.951473	0.0637157
ZPGI_CP_single	0.162248	0.414633	1.14528	0.0868126			0.22478	0.799754	0.930311	0.0224476			0.0619544	0.237492	1.26733	0.109943			0.0373065	0.305953	0.853531	0.0370698			0.153657	0.353411	1.2889	0.163093			0.12199	0.301496	0.858452	0.0672661
ZPGI_DEP_single	0.41059	0.944358	0.915268	0.0835011			0.00417965	0.0420763	1.19579	0.0290619	0.5843	0.0222955	0.0338152	0.176511	1.33412	0.113466			0.218707	0.503026	1.10069	0.0335028			0.567432	0.789004	1.11354	0.15496			0.133102	0.304225	1.16592	0.0670343
ZPGI_DPW_single	0.718088	0.997225	0.966975	0.0820936			0.367713	0.807681	0.946305	0.0218022			0.277407	0.839209	0.883427	0.101862			0.758265	0.9179	1.02361	0.0317164			0.856324	0.93188	0.971638	0.153588			0.188644	0.394437	0.876646	0.0661637
ZPGI_EA_single	0.69595	0.994247	0.962425	0.0821522			0.0278509	0.213524	0.876361	0.0257433			0.643761	0.925407	0.944368	0.0985759			0.812788	0.934707	0.982061	0.0316679			0.653012	0.785828	1.07981	0.154372			0.13263	0.305049	0.863854	0.0670539
ZPGI_EVERSMOKE_single	0.961501	0.997975	0.995041	0.0817657			0.534316	0.877805	1.03745	0.0213867			0.772213	0.986717	0.96121	0.0981276			0.483902	0.794982	0.949389	0.0322142			0.400578	0.61422	1.1706	0.15675			0.684886	0.951065	1.03982	0.0635337
ZPGI_EXTRA_single	0.504988	0.994111	0.934186	0.0829025			0.840657	0.993883	0.988231	0.0210496			0.590009	0.876336	0.930444	0.0988383			0.163676	0.486129	0.900352	0.0340372			0.757284	0.829406	0.943328	0.153881			0.185444	0.387747	0.878849	0.0661817
ZPGI_FAMSAT_single	0.812119	0.991455	0.975261	0.0819049			0.0533962	0.409371	0.891475	0.0246626			0.421824	0.803493	0.903704	0.100064			0.176656	0.507885	1.10482	0.033899			0.442151	0.677965	0.863752	0.156208			0.678439	0.978965	1.04038	0.0635458
ZPGI_FRIENDSAT_single	0.751922	0.994848	1.03226	0.0820162			0.571634	0.939113	0.966875	0.0213224			0.572857	0.851138	1.07599	0.0989298			0.748165	0.919994	0.97665	0.031727			0.881159	0.924215	0.971609	0.15354			0.424677	0.859931	0.926071	0.0643272
ZPGI_HAYFEVER_single	0.709491	0.995856	0.965171	0.082116			0.0327165	0.250827	1.13774	0.0254681			0.996017	0.996017	1.00066	0.0978405			0.201539	0.525552	0.905848	0.0336514			0.150014	0.325593	1.29143	0.163211			0.401636	0.820054	1.08809	0.0644335
ZPGI_HEIGHT_single	0.171762	0.411152	1.14735	0.0865846			0.386181	0.825196	0.950032	0.0217429			0.618883	0.943882	1.06516	0.0986905			0.318445	0.665839	0.927046	0.0328508			0.242953	0.507994	1.24578	0.159834			0.347127	0.725811	1.09947	0.0647342
ZPGI_HIGHMATH_single	0.777526	0.996393	0.971997	0.0819648			0.11506	0.773952	0.909384	0.0234369			0.764381	0.975854	0.960843	0.0981486			0.48077	0.789836	0.947915	0.0322229			0.255414	0.489544	1.22459	0.159493			0.865707	0.978413	0.983373	0.0633066
ZPGI_LEFTOUT_single	0.877893	0.990776	0.984561	0.0818204			0.491457	0.857378	1.04244	0.0214721			0.382564	0.824706	0.883709	0.100459			0.626867	0.901087	1.03701	0.0318948			0.493094	0.756078	1.13429	0.155624			0.208643	0.436254	0.884487	0.065904
ZPGI_MENARCHE_single	0.849252	0.998084	0.980749	0.0818525			0.543733	0.893276	1.03773	0.0213699			0.522402	0.806784	0.922022	0.0992423			0.23847	0.49862	0.914741	0.0333442			0.935803	0.978339	1.01489	0.153465			0.246238	0.514861	0.890269	0.0655036
ZPGI_MIGRAINE_single	0.224792	0.517021	0.880587	0.0855544			0.771425	0.983267	1.01857	0.0210925			0.764016	0.976243	0.96097	0.0981493			0.999846	0.999846	0.999985	0.0315973			0.311775	0.551602	1.21817	0.15827			0.598083	0.966325	1.05668	0.063723
ZPGI_MORNING_single	0.122395	0.331985	0.842149	0.087919			0.224589	0.764326	0.927051	0.0224491			0.162829	0.53501	0.817904	0.104522			0.193727	0.531758	0.903047	0.0337238			0.274521	0.485692	0.794054	0.159006			0.354311	0.740832	1.10188	0.0646918
ZPGI_NARCIS_single	0.593124	0.985605	1.05705	0.0824922			0.538399	0.884512	0.964034	0.0213794			0.181115	0.595091	0.837414	0.104034			0.585959	0.842316	1.04087	0.0319707			0.832585	0.911879	0.962403	0.153644			0.968187	0.986061	1.00378	0.0632615
ZPGI_NEARSIGHTED_single	0.616945	0.958411	0.947906	0.0824023			0.67039	0.962393	0.973855	0.0211868			0.174345	0.572848	1.20784	0.104214			0.890214	0.930679	1.01075	0.0316213			0.141714	0.362157	0.753068	0.163666			0.358058	0.748667	1.09701	0.0646675
ZPGI_NEBwomen_single	0.391458	0.900353	0.912416	0.0836487			0.964237	0.989862	1.00275	0.0210121			0.338197	0.758054	0.881459	0.100988			0.881788	0.927257	0.988974	0.0316251			0.320784	0.56754	1.19376	0.158096			0.314321	0.657216	1.10532	0.0649516
ZPGI_NEURO_single	0.822667	0.998365	0.977364	0.0818888			0.258008	0.73665	1.07057	0.022258			0.587468	0.867213	1.07004	0.0988478			0.489395	0.804006	1.05267	0.0321976			0.519368	0.794903	1.12809	0.15536			0.791915	0.969086	0.974461	0.0633751
ZPGI_OPEN_single	0.318394	0.732305	1.10674	0.0843184			0.974819	0.989248	0.998046	0.0210111			0.518635	0.85973	1.09238	0.0992682			0.153649	0.495659	0.897982	0.0341579			0.397731	0.617619	0.859534	0.156808			0.358784	0.750184	0.912492	0.0646658
ZPGI_READING_single	0.268831	0.618311	0.901116	0.0849002			0.707994	0.985132	0.978483	0.021147			0.721431	0.980247	0.958241	0.0982755			0.225376	0.518364	0.914477	0.0334469			0.31746	0.56166	0.848759	0.158089			0.787342	0.973451	0.974297	0.0633802
ZPGI_RELIGATT_single	0.177402	0.453361	0.879265	0.0864533			0.860569	0.996279	0.98897	0.0210403			0.139472	0.458266	1.19243	0.105375			0.40751	0.669481	1.0689	0.0324607			0.439996	0.674661	1.14476	0.156225			0.876629	0.980252	1.01596	0.063299
ZPGI_RISK_single	0.96599	0.999328	1.0045	0.0817644			0.816104	0.991882	1.01396	0.0210629			0.709804	0.992964	0.950161	0.0983158			0.878831	0.925309	0.988643	0.0316266			0.129698	0.312421	1.32811	0.164268			0.0820368	0.303027	1.18715	0.0683157
ZPGI_SELFHEALTH_single	0.618895	0.993692	0.951277	0.0823947			0.0217832	0.167004	0.872333	0.026155			0.632897	0.952842	1.06489	0.0986237			0.585018	0.840963	0.959319	0.0319725			0.828705	0.90763	0.961569	0.153653			0.497915	0.931095	1.06942	0.0640251
ZPGI_SELFMATH_single	0.571622	0.968357	0.942352	0.0825827			0.26195	0.806349	0.932337	0.0222388			0.104129	0.342138	0.80468	0.106958			0.318027	0.664966	0.92348	0.0328517			0.195585	0.412864	1.28101	0.161336			0.645336	0.975877	0.954143	0.0636125
ZPGI_SWB_single	0.669213	0.998413	1.04462	0.0822286			0.119157	0.709516	0.910194	0.0233801			0.111672	0.388996	0.806668	0.106553			0.169224	0.480696	0.902136	0.033972			0.481018	0.737561	0.885287	0.155746			0.795189	0.974678	1.02593	0.0633714
Zgad21_impute	0.564188	0.978065	0.941208	0.0814893			0.762878	0.969474	1.01926	0.0214615			0.468048	0.769417	1.10747	0.100742			0.0999672	0.405089	1.14109	0.0349995			0.422393	0.64767	1.16807	0.155775			0.118586	0.30352	1.17549	0.0691412
ZLADmeta_impute	0.122427	0.312868	0.85641	0.0868285			0.254022	0.860673	1.07204	0.022691			0.204846	0.67071	1.18504	0.104474			0.00121381	0.0193365	1.27948	0.0450286	0.6146	0.0264455	0.888073	0.929756	1.02516	0.152853			0.322398	0.674104	1.10183	0.0666038
Zphq27_impute	0.825285	0.99743	0.976648	0.0807595			0.190983	0.820747	1.08477	0.0230504			0.54242	0.807071	0.918768	0.10019			0.00764419	0.0879081	1.22905	0.0406243			0.0242038	0.1706	1.58204	0.177121			0.00923135	0.0530803	1.30114	0.0765981
ZSCZ_impute	0.514581	0.958398	0.934755	0.0817274			0.109528	0.839712	1.10693	0.0238828			0.0508672	0.292808	1.32568	0.11249			0.0172895	0.198829	1.20485	0.0387596			0.206733	0.426046	1.27667	0.160392			0.964969	0.964969	1.00447	0.0650505
ZMDD_impute	0.71308	0.99874	1.03736	0.0809821			0.739234	0.958083	0.979791	0.0216328			0.00842736	0.192182	1.40936	0.117755			0.0418074	0.301607	1.17076	0.0368069			0.367372	0.640683	1.18895	0.156557			0.567465	0.906356	1.05976	0.0657539
ZNEURO_impute	0.309435	0.711701	0.894657	0.0833087			0.141203	0.837021	1.09684	0.0234938			0.29519	0.754374	1.15276	0.102693			0.28387	0.601154	1.08634	0.0330416			0.547271	0.794163	1.12135	0.15444			0.866504	0.960331	0.983304	0.0650947
